# Supplementary material for: Single-site binding of pyrene to poly(ester-imide)s incorporating long spacer-units: prediction of NMR resonance-patterns from a fractal model
Source: Chem Sci. 2020 Oct 9;11(44):12165–77. doi: 10.1039/d0sc03730c (PMC8162740; doi:10.1039/d0sc03730c)
Supplement: SC-011-D0SC03730C-s001 [file SC-011-D0SC03730C-s001.mol2]

# Mol2 file generated by Materials Studio
@<TRIPOS>MOLECULE
structure
460 491 0 3 3 
SMALL
USER_CHARGES


@<TRIPOS>ATOM
1 H465 -8.85323 -7.02857 2.32799 H 0 **** 0.206244
2 H468 -10.6518 -7.60146 3.60201 H 0 **** 0.169357
3 O439 -11.7616 -5.36569 1.93721 O.co2 0 **** -0.539983
4 H459 -9.01662 -9.84179 1.1583 H 0 **** 0.125763
5 H458 -13.556 -7.89496 1.38495 H 0 **** 0.135812
6 H457 -12.0714 -7.47725 0.50696 H 0 **** 0.13306
7 H452 -7.5853 -4.57929 10.1689 H 0 **** 0.169522
8 H451 -8.96901 -5.99299 8.59727 H 0 **** 0.170454
9 O438 -13.0283 -6.38381 3.53433 O.co2 0 **** -0.597718
10 C450 -10.3484 -0.927982 9.55901 C.2 0 **** 0.0294923
11 H469 -10.0191 -9.23827 3.38133 H 0 **** 0.140948
12 O440 -8.19268 -9.05292 -1.07306 O.co2 0 **** -0.439775
13 H453 -13.1337 -0.765622 7.56366 H 0 **** 0.173708
14 H462 -12.4228 -9.19158 3.01115 H 0 **** 0.174954
15 H434 -6.57242 0.168972 11.6117 H 0 **** 0.145556
16 H433 -7.58925 -0.351622 12.9837 H 0 **** 0.161874
17 H432 -8.04494 1.11171 12.0403 H 0 **** 0.170418
18 H429 -4.68856 -6.64955 -0.103699 H 0 **** 0.185837
19 H466 -9.96276 -7.34469 0.998118 H 0 **** 0.204719
20 H428 -5.51279 -5.07583 0.189735 H 0 **** 0.199825
21 H427 -11.7057 -4.90027 4.20888 H 0 **** 0.15941
22 C232 5.36248 -3.3934 6.90251 C.2 0 **** 0.582836
23 H283 6.54662 1.43229 6.40501 H 0 **** 0.125763
24 H274 1.55242 1.23022 -1.21624 H 0 **** 0.172427
25 O233 4.17996 -3.66124 7.6189 O.co2 0 **** -0.597718
26 H12 6.00077 -0.3399 2.77842 H 0 **** 0.133839
27 H284 5.41693 1.78323 5.08896 H 0 **** 0.0822992
28 O243 8.54511 1.51303 4.90725 O.co2 0 **** -0.439775
29 H280 7.22347 -2.36568 7.02699 H 0 **** 0.13306
30 C279 6.23365 1.10389 5.39854 C.3 0 **** -0.23603
31 C258 -1.87692 -7.63991 3.85825 C.2 0 **** -0.130782
32 H263 -2.10422 -8.661 3.52487 H 0 **** 0.173933
33 C256 -2.35153 -5.25061 3.72159 C.2 0 **** -0.0280459
34 H262 -0.25456 -8.21379 5.19736 H 0 **** 0.173708
35 C259 -2.62269 -6.59014 3.32949 C.2 0 **** 0.0294923
36 H260 -1.513 -1.58457 4.79012 H 0 **** 0.170454
37 H261 -3.36073 -2.02963 3.13914 H 0 **** 0.169522
38 C13 1.92559 -4.81169 -2.64668 C.2 0 **** 0.443838
39 N14 0.735756 -4.26739 -3.14775 N.am 0 **** -0.378121
40 C15 0.356702 -2.92199 -3.01835 C.2 0 **** 0.443506
41 O16 -0.703373 -2.53033 -3.49855 O.2 0 **** -0.511764
42 O17 2.17334 -6.00308 -2.81525 O.2 0 **** -0.506788
43 C18 5.50242 -1.29358 0.238933 C.2 0 **** 0.429341
44 N19 5.13869 0.0569687 0.364299 N.am 0 **** -0.403848
45 C20 3.93208 0.601678 -0.103137 C.2 0 **** 0.419968
46 C257 -0.850078 -7.38814 4.7862 C.2 0 **** -0.126807
47 O21 6.5618 -1.68928 0.718138 O.2 0 **** -0.51003
48 O22 3.67116 1.78389 0.103794 O.2 0 **** -0.519251
49 C278 6.30625 -2.47312 7.63161 C.3 0 **** -0.148028
50 C268 0.954246 -0.678979 -2.08741 C.2 0 **** -0.12581
51 O365 -1.79191 -7.7693 -7.20097 O.co2 0 **** -0.439775
52 H318 4.08158 -1.29814 6.48725 H 0 **** 0.169357
53 C317 4.88302 -0.575606 6.72564 C.3 0 **** -0.400364
54 H350 -0.277283 -6.10516 -3.10395 H 0 **** 0.199825
55 H351 -1.21343 -4.69711 -3.73858 H 0 **** 0.185837
56 H275 0.0140731 -0.296476 -2.50775 H 0 **** 0.172243
57 C273 2.83768 -3.90462 -1.90694 C.2 0 **** 0.0314731
58 H319 4.37448 0.357706 7.02864 H 0 **** 0.140948
59 C1 6.09717 0.931045 1.03351 C.3 0 **** -0.0278714
60 H194 5.8737 1.97517 0.747834 H 0 **** 0.185837
61 H188 3.22739 -4.03932 5.78758 H 0 **** 0.15941
62 C272 4.02439 -4.39136 -1.36314 C.2 0 **** -0.127714
63 H276 5.82273 -3.91713 -0.219143 H 0 **** 0.173426
64 H187 1.72926 -4.94994 8.3236 H 0 **** 0.165457
65 C11 6.03881 0.745504 2.53906 C.3 0 **** -0.015716
66 O242 5.54011 -3.86653 5.80245 O.co2 0 **** -0.539983
67 C270 2.4884 -2.53557 -1.73851 C.2 0 **** -0.0298933
68 C1 1.85372 -4.25208 7.47006 C.3 0 **** -0.0542819
69 C255 -3.0939 -4.16661 3.17549 C.2 0 **** 0.0285525
70 C267 1.81583 0.17412 -1.37002 C.2 0 **** -0.131518
71 C231 7.43281 1.29831 4.49141 C.2 0 **** 0.63748
72 H186 1.73671 -3.21637 7.83981 H 0 **** 0.201385
73 C266 4.57229 -2.19114 -0.486035 C.2 0 **** 0.0375164
74 C3 3.21746 -4.42896 6.82751 C.3 0 **** 0.0455745
75 C265 3.3629 -1.67084 -1.02098 C.2 0 **** -0.024843
76 H282 6.60635 -2.93749 8.58976 H 0 **** 0.135812
77 N72 0.783422 -4.49517 6.50614 N.am 0 **** -0.401275
78 C68 -4.15534 -4.43493 2.16628 C.2 0 **** 0.434274
79 C66 -3.66079 -6.8655 2.31097 C.2 0 **** 0.441448
80 C254 -2.79113 -2.86367 3.56748 C.2 0 **** -0.127385
81 C253 -1.75669 -2.61346 4.49187 C.2 0 **** -0.123271
82 H277 4.27058 -5.45216 -1.50134 H 0 **** 0.171025
83 C71 0.526458 -5.82872 6.16095 C.2 0 **** 0.426352
84 C73 0.0795125 -3.39089 6.00382 C.2 0 **** 0.432408
85 C269 1.27671 -2.02079 -2.27892 C.2 0 **** 0.0377069
86 N67 -4.34602 -5.76937 1.76958 N.am 0 **** -0.378325
87 C264 3.014 -0.303734 -0.843834 C.2 0 **** 0.0377877
88 H197 5.13794 1.23847 2.97164 H 0 **** 0.156638
89 H193 7.11259 0.67298 0.674963 H 0 **** 0.199825
90 O230 7.2528 1.31924 3.0876 O.co2 0 **** -0.543185
91 H4 3.52943 -5.49492 6.80213 H 0 **** 0.200543
92 C252 -0.562758 -6.08681 5.18804 C.2 0 **** 0.037639
93 O69 -4.83638 -3.54066 1.67274 O.2 0 **** -0.505409
94 O70 -3.91874 -8.0053 1.9259 O.2 0 **** -0.505962
95 O74 1.19594 -6.72945 6.66195 O.2 0 **** -0.521903
96 O75 0.377182 -2.25257 6.36172 O.2 0 **** -0.518648
97 C271 4.8878 -3.53694 -0.651868 C.2 0 **** -0.123479
98 C250 -1.01825 -3.65907 5.03936 C.2 0 **** 0.037724
99 C251 -1.30956 -4.99782 4.65909 C.2 0 **** -0.0267403
100 C311 5.67888 -1.11004 7.90341 C.3 0 **** -0.297075
101 H312 5.00366 -1.19122 8.7752 H 0 **** 0.174954
102 H313 6.47458 -0.396139 8.18707 H 0 **** 0.186478
103 H316 6.55963 -1.0369 5.42777 H 0 **** 0.204719
104 H315 5.08775 -0.537807 4.59188 H 0 **** 0.206244
105 C314 5.71607 -0.326666 5.47465 C.3 0 **** -0.271292
106 H359 12.6792 -0.851505 -4.35994 H 0 **** 0.145556
107 H357 13.2816 -2.27962 -3.44396 H 0 **** 0.170418
108 C406 2.14542 -6.81844 -9.19506 C.3 0 **** -0.400364
109 C400 1.91302 -7.94386 -10.1901 C.3 0 **** -0.297075
110 C339 8.85238 -7.3465 -8.41902 C.2 0 **** 0.426352
111 C403 1.37208 -6.98649 -7.89382 C.3 0 **** -0.271292
112 H405 1.28445 -8.05793 -7.6432 H 0 **** 0.204719
113 C366 8.26733 -4.56655 -7.91097 C.2 0 **** 0.037724
114 H402 0.838777 -8.01228 -10.447 H 0 **** 0.186478
115 C395 -0.0117333 -6.35203 -7.95051 C.3 0 **** -0.23603
116 H408 1.87686 -5.85575 -9.67015 H 0 **** 0.140948
117 H399 0.0669654 -5.2549 -7.83265 H 0 **** 0.0822992
118 C394 2.38723 -9.30202 -9.68271 C.3 0 **** -0.148028
119 H407 3.22706 -6.76158 -8.97109 H 0 **** 0.169357
120 H396 1.64136 -9.743 -8.99939 H 0 **** 0.13306
121 H401 2.44491 -7.69911 -11.1285 H 0 **** 0.174954
122 C361 -0.953094 -6.94616 -6.92556 C.2 0 **** 0.63748
123 C362 3.70162 -9.20883 -8.95411 C.2 0 **** 0.582836
124 H12 1.14871 -6.1077 -5.15937 H 0 **** 0.133839
125 H398 -0.460071 -6.53019 -8.94365 H 0 **** 0.125763
126 O363 4.7488 -8.71169 -9.75589 O.co2 0 **** -0.597718
127 O338 13.4959 -4.51109 -4.79618 O.2 0 **** -0.505962
128 H397 2.49115 -9.9966 -10.537 H 0 **** 0.135812
129 N340 7.70622 -6.73385 -8.94535 N.am 0 **** -0.401275
130 H379 12.7204 -6.67835 -5.86923 H 0 **** 0.173933
131 O343 6.31424 -4.9432 -9.21886 O.2 0 **** -0.518648
132 H378 11.1514 -8.11244 -7.22774 H 0 **** 0.173708
133 H377 8.68737 -1.33908 -6.83322 H 0 **** 0.169522
134 O364 3.89529 -9.50013 -7.79591 O.co2 0 **** -0.539983
135 C1 6.84417 -7.54094 -9.79923 C.3 0 **** -0.0542819
136 H376 7.08917 -2.78613 -8.1445 H 0 **** 0.170454
137 C1 -0.225799 -5.19689 -3.73934 C.3 0 **** -0.0278714
138 N335 12.1814 -2.69118 -5.19591 N.am 0 **** -0.378325
139 C374 11.7973 -6.25473 -6.28615 C.2 0 **** -0.130782
140 C375 11.5264 -4.90456 -6.07406 C.2 0 **** 0.0294923
141 C373 10.9194 -7.05459 -7.04105 C.2 0 **** -0.126807
142 C370 8.89109 -2.40944 -6.97059 C.2 0 **** -0.127385
143 H352 0.197563 -4.72464 -5.83267 H 0 **** 0.156638
144 C369 7.99993 -3.21531 -7.70347 C.2 0 **** -0.123271
145 C372 10.3401 -4.33121 -6.61086 C.2 0 **** -0.0280459
146 C353 13.1345 -1.85566 -4.4579 C.3 0 **** -0.169541
147 C334 12.4744 -4.05725 -5.31046 C.2 0 **** 0.441448
148 C11 0.15495 -5.6054 -5.15235 C.3 0 **** -0.015716
149 O360 -0.879985 -6.53025 -5.57679 O.co2 0 **** -0.543185
150 C368 9.75366 -6.51536 -7.58163 C.2 0 **** 0.037639
151 C3 5.97341 -8.4818 -8.98591 C.3 0 **** 0.0455745
152 C367 9.44387 -5.1446 -7.35955 C.2 0 **** -0.0267403
153 C371 10.0567 -2.94808 -6.42957 C.2 0 **** 0.0285525
154 C341 7.34921 -5.39496 -8.73134 C.2 0 **** 0.432408
155 C336 11.0194 -2.08433 -5.70122 C.2 0 **** 0.434274
156 H404 1.94631 -6.5275 -7.07029 H 0 **** 0.206244
157 O337 10.8285 -0.88081 -5.53643 O.2 0 **** -0.505409
158 O342 9.07846 -8.52929 -8.66618 O.2 0 **** -0.521903
159 H4 6.47481 -9.45411 -8.79299 H 0 **** 0.200543
160 H347 6.20801 -6.84384 -10.3762 H 0 **** 0.201385
161 H348 7.47934 -8.10925 -10.5098 H 0 **** 0.165457
162 H349 5.69356 -8.03556 -8.00847 H 0 **** 0.15941
163 C467 -10.4486 -8.37563 2.83896 C.3 0 **** -0.400364
164 C419 -11.1828 -5.25805 7.25934 C.2 0 **** 0.432408
165 C464 -9.43697 -7.82826 1.8392 C.3 0 **** -0.271292
166 C461 -11.7707 -8.78933 2.21412 C.3 0 **** -0.297075
167 H12 -7.20997 -6.1279 1.57314 H 0 **** 0.133839
168 H463 -11.6163 -9.61098 1.48981 H 0 **** 0.186478
169 C456 -8.48224 -8.88645 1.29974 C.3 0 **** -0.23603
170 H460 -7.67636 -9.08618 2.03079 H 0 **** 0.0822992
171 O416 -9.82516 1.07676 10.7294 O.2 0 **** -0.505962
172 C455 -12.4888 -7.63822 1.51573 C.3 0 **** -0.148028
173 N418 -12.3176 -4.67163 6.68093 N.am 0 **** -0.401275
174 H454 -11.7501 0.645134 9.13415 H 0 **** 0.173933
175 O421 -10.8879 -6.42273 6.99945 O.2 0 **** -0.518648
176 C436 -7.91472 -8.48703 -0.0450949 C.2 0 **** 0.63748
177 C437 -12.369 -6.35191 2.28987 C.2 0 **** 0.582836
178 C449 -11.4746 -0.398999 8.93271 C.2 0 **** -0.130782
179 C1 -13.1126 -5.49133 5.76925 C.3 0 **** -0.0542819
180 C448 -12.2473 -1.18647 8.05765 C.2 0 **** -0.126807
181 C445 -8.47446 -4.16192 9.67706 C.2 0 **** -0.127385
182 C444 -9.2459 -4.94981 8.80263 C.2 0 **** -0.123271
183 C1 -5.24187 -6.04583 0.646032 C.3 0 **** -0.0278714
184 C417 -12.7193 -3.343 6.88223 C.2 0 **** 0.426352
185 C412 -9.54022 -0.0927896 10.4824 C.2 0 **** 0.441448
186 N413 -8.41952 -0.690343 11.0759 N.am 0 **** -0.378325
187 C447 -9.97281 -2.27695 9.31104 C.2 0 **** -0.0280459
188 H430 -6.22107 -7.62627 1.78467 H 0 **** 0.156638
189 C443 -11.9027 -2.51221 7.80292 C.2 0 **** 0.037639
190 C431 -7.61078 0.104639 11.9792 C.3 0 **** -0.169541
191 C446 -8.8252 -2.83903 9.93513 C.2 0 **** 0.0285525
192 C11 -6.4844 -6.80912 1.07601 C.3 0 **** -0.015716
193 C442 -10.7551 -3.07398 8.42885 C.2 0 **** -0.0267403
194 O435 -7.05902 -7.36485 -0.13526 O.co2 0 **** -0.543185
195 C414 -8.0087 -2.01112 10.8563 C.2 0 **** 0.434274
196 C3 -12.7762 -5.17595 4.32269 C.3 0 **** 0.0455745
197 C441 -10.376 -4.42229 8.18152 C.2 0 **** 0.037724
198 O415 -7.00405 -2.44203 11.4183 O.2 0 **** -0.505409
199 O420 -13.7149 -2.91156 6.30568 O.2 0 **** -0.521903
200 H4 -13.3927 -4.343 3.92411 H 0 **** 0.200543
201 H425 -12.8784 -6.54907 5.99105 H 0 **** 0.201385
202 H426 -14.1859 -5.31403 5.97602 H 0 **** 0.165457
203 H465 15.438 -3.51864 -21.3685 H 0 **** 0.206244
204 H468 13.6798 -4.09504 -20.0521 H 0 **** 0.169357
205 O439 12.5446 -1.81686 -21.6993 O.co2 0 **** -0.539983
206 H459 15.276 -6.34096 -22.5191 H 0 **** 0.125763
207 H458 10.7259 -4.324 -22.2086 H 0 **** 0.135812
208 H457 12.2016 -3.92517 -23.1085 H 0 **** 0.13306
209 H452 16.7567 -1.00874 -13.3054 H 0 **** 0.169522
210 H451 15.4359 -2.39656 -14.9515 H 0 **** 0.170454
211 O438 11.3508 -2.83076 -20.0456 O.co2 0 **** -0.597718
212 C450 13.9578 2.62034 -13.8897 C.2 0 **** 0.0294923
213 H469 14.2835 -5.73844 -20.297 H 0 **** 0.140948
214 O440 16.0982 -5.55275 -24.753 O.co2 0 **** -0.439775
215 H453 11.2499 2.80981 -15.9897 H 0 **** 0.173708
216 H462 11.872 -5.65125 -20.609 H 0 **** 0.174954
217 H434 17.8344 3.58092 -12.0396 H 0 **** 0.145556
218 H432 16.514 4.79279 -11.8602 H 0 **** 0.170418
219 H429 19.6098 -3.16112 -23.7837 H 0 **** 0.185837
220 H466 14.3166 -3.85342 -22.6837 H 0 **** 0.204719
221 H428 18.7897 -1.58467 -23.4978 H 0 **** 0.199825
222 H427 12.7138 -1.36391 -19.4174 H 0 **** 0.15941
223 C232 29.6656 0.106127 -16.7857 C.2 0 **** 0.582836
224 H283 30.8452 4.93214 -17.2862 H 0 **** 0.125763
225 H274 25.8528 4.73414 -24.9004 H 0 **** 0.172427
226 O233 28.4823 -0.160495 -16.0699 O.co2 0 **** -0.597718
227 H12 30.2997 3.15538 -20.9107 H 0 **** 0.133839
228 H284 29.7164 5.28105 -18.6034 H 0 **** 0.0822992
229 O243 32.8445 5.01064 -18.7826 O.co2 0 **** -0.439775
230 H280 31.5257 1.13529 -16.661 H 0 **** 0.13306
231 C279 30.5332 4.60267 -18.2925 C.3 0 **** -0.23603
232 C258 22.4197 -4.1433 -19.8197 C.2 0 **** -0.130782
233 H263 22.1923 -5.16589 -20.1503 H 0 **** 0.173933
234 C256 21.9468 -1.75425 -19.9614 C.2 0 **** -0.0280459
235 H262 24.0431 -4.71466 -18.48 H 0 **** 0.173708
236 C259 21.6745 -3.09458 -20.3514 C.2 0 **** 0.0294923
237 H260 22.7889 1.91367 -18.901 H 0 **** 0.170454
238 H261 20.938 1.46581 -20.5481 H 0 **** 0.169522
239 C13 26.2115 -1.30651 -26.3372 C.2 0 **** 0.443838
240 N14 25.0202 -0.759479 -26.8377 N.am 0 **** -0.378121
241 C15 24.6456 0.586614 -26.7058 C.2 0 **** 0.443506
242 O16 23.5855 0.980765 -27.1841 O.2 0 **** -0.511764
243 O17 26.4553 -2.49859 -26.5068 O.2 0 **** -0.506788
244 C18 29.7983 2.20131 -23.4519 C.2 0 **** 0.429341
245 N19 29.437 3.55055 -23.3277 N.am 0 **** -0.403848
246 C20 28.2312 4.09996 -23.7906 C.2 0 **** 0.419968
247 C257 23.4473 -3.89049 -18.893 C.2 0 **** -0.126807
248 O21 30.8567 1.80277 -22.9725 O.2 0 **** -0.51003
249 O22 27.9722 5.28234 -23.5816 O.2 0 **** -0.519251
250 C278 30.6086 1.02702 -16.0568 C.3 0 **** -0.148028
251 C268 25.2492 2.82788 -25.7726 C.2 0 **** -0.12581
252 O365 22.5055 -4.26936 -30.8899 O.co2 0 **** -0.439775
253 H318 28.3816 2.20065 -17.1998 H 0 **** 0.169357
254 C317 29.1836 2.9237 -16.9626 C.3 0 **** -0.400364
255 H350 23.9993 -2.59115 -26.7925 H 0 **** 0.199825
256 H351 23.0741 -1.18176 -27.4345 H 0 **** 0.185837
257 H275 24.3089 3.21344 -26.1918 H 0 **** 0.172243
258 C273 27.1256 -0.401101 -25.5988 C.2 0 **** 0.0314731
259 H319 28.6748 3.85754 -16.6599 H 0 **** 0.140948
260 C1 30.3997 4.42541 -22.6563 C.3 0 **** -0.0278714
261 H194 30.177 5.46959 -22.9435 H 0 **** 0.185837
262 H188 27.5315 -0.541206 -17.9015 H 0 **** 0.15941
263 C272 28.3119 -0.890995 -25.0575 C.2 0 **** -0.127714
264 H276 30.1136 -0.423036 -23.9157 H 0 **** 0.173426
265 H187 26.0313 -1.44703 -15.3653 H 0 **** 0.165457
266 C11 30.339 4.24107 -21.1516 C.3 0 **** -0.015716
267 O242 29.845 -0.369792 -17.8842 O.co2 0 **** -0.539983
268 C270 26.7792 0.967157 -25.4284 C.2 0 **** -0.0298933
269 C1 26.1565 -0.750407 -16.2192 C.3 0 **** -0.0542819
270 C255 21.2043 -0.671542 -20.51 C.2 0 **** 0.0285525
271 C267 26.1137 3.6786 -25.0552 C.2 0 **** -0.131518
272 C231 31.7327 4.79511 -19.1993 C.2 0 **** 0.63748
273 H186 26.04 0.285769 -15.8513 H 0 **** 0.201385
274 C266 28.8665 1.30606 -24.1775 C.2 0 **** 0.0375164
275 C3 27.5201 -0.929117 -16.8608 C.3 0 **** 0.0455745
276 C265 27.657 1.82904 -24.7114 C.2 0 **** -0.024843
277 H282 30.9084 0.563578 -15.0984 H 0 **** 0.135812
278 N72 25.0863 -0.994612 -17.183 N.am 0 **** -0.401275
279 C68 20.1417 -0.941976 -21.5167 C.2 0 **** 0.434274
280 C66 20.6358 -3.37183 -21.3689 C.2 0 **** 0.441448
281 C254 21.5081 0.631726 -20.1195 C.2 0 **** -0.127385
282 C253 22.5438 0.884004 -19.1971 C.2 0 **** -0.123271
283 H277 28.5565 -1.95277 -25.198 H 0 **** 0.171025
284 C71 24.8271 -2.32821 -17.5241 C.2 0 **** 0.426352
285 C73 24.3823 0.108277 -17.6867 C.2 0 **** 0.432408
286 C269 25.569 1.48524 -25.9658 C.2 0 **** 0.0377069
287 N67 19.9537 -2.27637 -21.914 N.am 0 **** -0.378325
288 C264 27.3111 3.19776 -24.5312 C.2 0 **** 0.0377877
289 H197 29.4391 4.73528 -20.7194 H 0 **** 0.156638
290 H193 31.413 4.16408 -23.0152 H 0 **** 0.199825
291 O230 31.5537 4.81335 -20.6026 O.co2 0 **** -0.543185
292 H4 27.8322 -1.9944 -16.8845 H 0 **** 0.200543
293 C252 23.7363 -2.58772 -18.495 C.2 0 **** 0.037639
294 O69 19.4555 -0.0501945 -22.0078 O.2 0 **** -0.505409
295 O70 20.374 -4.51324 -21.7484 O.2 0 **** -0.505962
296 O74 25.4952 -3.22869 -17.0214 O.2 0 **** -0.521903
297 O75 24.6806 1.24738 -17.3316 O.2 0 **** -0.518648
298 C271 29.1788 -0.0399647 -24.3463 C.2 0 **** -0.123479
299 C250 23.2831 -0.160709 -18.6485 C.2 0 **** 0.037724
300 C251 22.9891 -1.49974 -19.0257 C.2 0 **** -0.0267403
301 C311 29.9808 2.38983 -15.7851 C.3 0 **** -0.297075
302 H312 29.3059 2.30937 -14.9129 H 0 **** 0.174954
303 H313 30.7759 3.10505 -15.5025 H 0 **** 0.186478
304 H316 30.8586 2.46144 -18.262 H 0 **** 0.204719
305 H315 29.386 2.96013 -19.0968 H 0 **** 0.206244
306 C314 30.0155 3.17227 -18.2149 C.3 0 **** -0.271292
307 H359 36.6675 2.24518 -27.6141 H 0 **** 0.145556
308 H358 37.5814 2.65055 -29.0935 H 0 **** 0.161874
309 H357 38.0731 1.2313 -28.102 H 0 **** 0.170418
310 C406 26.4448 -3.3256 -32.8801 C.3 0 **** -0.400364
311 C400 26.2094 -4.4531 -33.8713 C.3 0 **** -0.297075
312 C339 33.2303 -3.83851 -32.4778 C.2 0 **** 0.426352
313 C403 25.6716 -3.48852 -31.5779 C.3 0 **** -0.271292
314 H405 25.582 -4.55925 -31.3239 H 0 **** 0.204719
315 C366 32.5943 -1.05069 -32.0682 C.2 0 **** 0.037724
316 H402 25.1333 -4.53295 -34.1148 H 0 **** 0.186478
317 C395 24.2875 -2.85436 -31.638 C.3 0 **** -0.23603
318 H408 26.1795 -2.36371 -33.3567 H 0 **** 0.140948
319 H399 24.3663 -1.75673 -31.5247 H 0 **** 0.0822992
320 C394 26.7071 -5.80214 -33.3642 C.3 0 **** -0.148028
321 H407 27.526 -3.27163 -32.6562 H 0 **** 0.169357
322 H396 25.9979 -6.22911 -32.6343 H 0 **** 0.13306
323 H401 26.7286 -4.20799 -34.8158 H 0 **** 0.174954
324 C361 23.3433 -3.4457 -30.6138 C.2 0 **** 0.63748
325 C362 28.0559 -5.68186 -32.7044 C.2 0 **** 0.582836
326 H12 25.4366 -2.60284 -28.843 H 0 **** 0.133839
327 H398 23.8412 -3.0358 -32.6316 H 0 **** 0.125763
328 O363 29.0684 -5.24509 -33.5833 O.co2 0 **** -0.597718
329 O338 37.7753 -0.816103 -28.8848 O.2 0 **** -0.505962
330 H397 26.7693 -6.51412 -34.208 H 0 **** 0.135812
331 N340 32.077 -3.26228 -33.0298 N.am 0 **** -0.401275
332 H379 37.0652 -3.01954 -29.9208 H 0 **** 0.173933
333 O343 30.6452 -1.51329 -33.352 O.2 0 **** -0.518648
334 H378 35.54 -4.51948 -31.261 H 0 **** 0.173708
335 H377 32.8825 2.18684 -30.9737 H 0 **** 0.169522
336 O364 28.3008 -5.89941 -31.5395 O.co2 0 **** -0.539983
337 C1 31.1881 -4.12782 -33.8006 C.3 0 **** -0.0542819
338 H376 31.3545 0.687528 -32.3158 H 0 **** 0.170454
339 C1 24.0602 -1.68317 -27.4306 C.3 0 **** -0.0278714
340 N335 36.3573 0.939948 -29.2381 N.am 0 **** -0.378325
341 C374 36.1432 -2.62215 -30.3666 C.2 0 **** -0.130782
342 C375 35.8322 -1.27768 -30.1778 C.2 0 **** 0.0294923
343 C373 35.2932 -3.45868 -31.1154 C.2 0 **** -0.126807
344 C370 33.1301 1.1272 -31.1244 C.2 0 **** -0.127385
345 H352 24.4902 -1.22046 -29.522 H 0 **** 0.156638
346 C369 32.2794 0.292492 -31.873 C.2 0 **** -0.123271
347 C372 34.6424 -0.743575 -30.7445 C.2 0 **** -0.0280459
348 C353 37.2185 1.81637 -28.4684 C.3 0 **** -0.169541
349 C334 36.735 -0.401258 -29.3902 C.2 0 **** 0.441448
350 C11 24.4443 -2.09885 -28.8417 C.3 0 **** -0.015716
351 O360 23.4104 -3.02403 -29.2671 O.co2 0 **** -0.543185
352 C368 34.1248 -2.95718 -31.6856 C.2 0 **** 0.037639
353 C3 30.3253 -4.9751 -32.8826 C.3 0 **** 0.0455745
354 C367 33.7843 -1.5877 -31.5038 C.2 0 **** -0.0267403
355 C371 34.3009 0.624697 -30.5622 C.2 0 **** 0.0285525
356 C341 31.6927 -1.92496 -32.8572 C.2 0 **** 0.432408
357 C336 35.1945 1.50763 -29.7733 C.2 0 **** 0.434274
358 H404 26.2457 -3.02742 -30.7545 H 0 **** 0.206244
359 O337 34.9472 2.69613 -29.5808 O.2 0 **** -0.505409
360 O342 33.4658 -5.0303 -32.662 O.2 0 **** -0.521903
361 H4 30.814 -5.93667 -32.6197 H 0 **** 0.200543
362 H347 30.5502 -3.47207 -34.4213 H 0 **** 0.201385
363 H348 31.8012 -4.763 -34.4685 H 0 **** 0.165457
364 H349 30.0912 -4.43656 -31.9388 H 0 **** 0.15941
365 C467 13.8545 -4.86659 -20.8249 C.3 0 **** -0.400364
366 C419 13.2494 -1.6586 -16.3286 C.2 0 **** 0.432408
367 C464 14.8532 -4.32647 -21.8428 C.3 0 **** -0.271292
368 C461 12.5108 -5.25459 -21.4198 C.3 0 **** -0.297075
369 H12 17.0909 -2.62561 -22.1094 H 0 **** 0.133839
370 H463 12.633 -6.07418 -22.1526 H 0 **** 0.186478
371 C456 15.8091 -5.38468 -22.38 C.3 0 **** -0.23603
372 H460 16.6152 -5.58008 -21.6484 H 0 **** 0.0822992
373 O416 14.4702 4.62865 -12.7206 O.2 0 **** -0.505962
374 C455 11.799 -4.08583 -22.0937 C.3 0 **** -0.148028
375 N418 12.1233 -1.07327 -16.9265 N.am 0 **** -0.401275
376 H454 12.5724 4.19871 -14.3504 H 0 **** 0.173933
377 O421 13.5665 -2.81267 -16.6064 O.2 0 **** -0.518648
378 C436 16.3767 -4.98596 -23.7257 C.2 0 **** 0.63748
379 C437 11.9536 -2.80285 -21.3196 C.2 0 **** 0.582836
380 C449 12.8538 3.15555 -14.5505 C.2 0 **** -0.130782
381 C1 11.323 -1.90384 -17.8249 C.3 0 **** -0.0542819
382 C448 12.118 2.38171 -15.4693 C.2 0 **** -0.126807
383 C445 15.8677 -0.592019 -13.7996 C.2 0 **** -0.127385
384 C444 15.1344 -1.36518 -14.7201 C.2 0 **** -0.123271
385 C1 19.0586 -2.55317 -23.0368 C.3 0 **** -0.0278714
386 C417 11.6996 0.244973 -16.7017 C.2 0 **** 0.426352
387 C412 14.7575 3.45872 -12.961 C.2 0 **** 0.441448
388 N413 15.8873 2.87417 -12.3678 N.am 0 **** -0.378325
389 C447 14.3491 1.27824 -14.1513 C.2 0 **** -0.0280459
390 H430 18.0719 -4.1278 -21.8963 H 0 **** 0.156638
391 C443 12.4811 1.06456 -15.7403 C.2 0 **** 0.037639
392 C431 16.8101 3.74842 -11.6474 C.3 0 **** -0.169541
393 C446 15.4886 0.717456 -13.5107 C.2 0 **** 0.0285525
394 C11 17.8142 -3.31119 -22.6055 C.3 0 **** -0.015716
395 C442 13.6095 0.49774 -15.0854 C.2 0 **** -0.0267403
396 O435 17.2354 -3.86738 -23.8161 O.co2 0 **** -0.543185
397 C414 16.2997 1.54947 -12.5867 C.2 0 **** 0.434274
398 C3 11.6407 -1.61561 -19.2803 C.3 0 **** 0.0455745
399 C441 14.0167 -0.836376 -15.3611 C.2 0 **** 0.037724
400 O415 17.3138 1.12653 -12.0389 O.2 0 **** -0.505409
401 O420 10.7101 0.676229 -17.2886 O.2 0 **** -0.521903
402 H4 11.0338 -0.77792 -19.6826 H 0 **** 0.200543
403 H425 11.5576 -2.95932 -17.5907 H 0 **** 0.201385
404 H426 10.2514 -1.72285 -17.6102 H 0 **** 0.165457
405 C232 16.3415 -0.330733 -5.37111 C.2 0 **** 0.582836
406 H283 17.534 4.51879 -6.3525 H 0 **** 0.125763
407 O233 15.2941 -0.759661 -4.53767 O.co2 0 **** -0.597718
408 H12 16.8251 2.41247 -9.92485 H 0 **** 0.133839
409 H284 16.3184 4.65924 -7.63659 H 0 **** 0.0822992
410 O243 19.4662 4.41255 -7.95089 O.co2 0 **** -0.439775
411 H280 18.2205 0.666797 -5.31345 H 0 **** 0.13306
412 C279 17.187 4.06201 -7.29749 C.3 0 **** -0.23603
413 C278 17.2984 0.624781 -4.7067 C.3 0 **** -0.148028
414 H318 15.1116 1.76014 -5.94265 H 0 **** 0.169357
415 C317 15.9266 2.48563 -5.7646 C.3 0 **** -0.400364
416 H319 15.4348 3.44862 -5.53027 H 0 **** 0.140948
417 H188 14.2904 -1.45081 -6.24755 H 0 **** 0.15941
418 C11 16.8262 3.50415 -10.146 C.3 0 **** -0.015716
419 O242 16.4259 -0.726863 -6.51433 O.co2 0 **** -0.539983
420 C231 18.3287 4.17934 -8.28557 C.2 0 **** 0.63748
421 C3 14.4533 -1.76508 -5.19544 C.3 0 **** 0.0455745
422 H282 17.5797 0.232785 -3.71213 H 0 **** 0.135812
423 H197 15.9502 3.97472 -9.64223 H 0 **** 0.156638
424 O230 18.07 4.09461 -9.67218 O.co2 0 **** -0.543185
425 H4 14.995 -2.73338 -5.19642 H 0 **** 0.200543
426 C311 16.7131 2.02491 -4.54863 C.3 0 **** -0.297075
427 H312 16.0411 2.04009 -3.67023 H 0 **** 0.174954
428 H313 17.532 2.73604 -4.32729 H 0 **** 0.186478
429 H316 17.6525 1.97521 -6.98049 H 0 **** 0.204719
430 H315 16.1704 2.25714 -7.8918 H 0 **** 0.206244
431 C314 16.7614 2.6241 -7.03469 C.3 0 **** -0.271292
432 H339 10.4949 -7.5948 -11.42 H 0 **** 0.14883
433 H197 11.1305 0.0125106 -8.88863 H 0 **** 0.13377
434 H193 12.4618 -7.02387 -10.008 H 0 **** 0.150435
435 H194 13.8075 -5.33475 -8.79228 H 0 **** 0.145227
436 H196 13.32 -0.630702 -7.90171 H 0 **** 0.140673
437 H195 14.1537 -2.97331 -8.07308 H 0 **** 0.14743
438 C9 10.1353 -6.55871 -11.3329 C.2 0 **** -0.0847312
439 C18 11.4937 -1.0216 -8.98411 C.2 0 **** -0.114522
440 C18 12.7194 -1.38576 -8.42623 C.2 0 **** -0.132493
441 C11 10.893 -5.62065 -10.6053 C.2 0 **** 0.0345105
442 C18 13.1877 -2.69867 -8.51896 C.2 0 **** -0.10843
443 C18 12.8664 -5.04598 -9.28306 C.2 0 **** -0.130331
444 C5 8.45402 -4.87674 -11.8202 C.2 0 **** -0.124131
445 C18 12.1252 -5.97783 -9.95653 C.2 0 **** -0.109709
446 C18 9.44675 -1.62977 -10.2615 C.2 0 **** -0.143351
447 C7 8.93923 -6.18029 -11.9438 C.2 0 **** -0.134758
448 C17 8.71205 -2.56066 -10.9437 C.2 0 **** -0.126526
449 C3 9.18354 -3.90748 -11.1005 C.2 0 **** 0.0337366
450 C18 10.7155 -1.96946 -9.67584 C.2 0 **** 0.0303096
451 C18 12.4312 -3.67904 -9.19289 C.2 0 **** 0.0225465
452 C1 10.4239 -4.27844 -10.5024 C.2 0 **** 0.0514809
453 C18 11.1907 -3.30709 -9.79126 C.2 0 **** 0.0549758
454 H6 7.49876 -4.59844 -12.284 H 0 **** 0.13227
455 H8 8.36591 -6.91957 -12.5205 H 0 **** 0.141252
456 H191 7.73977 -2.28847 -11.3782 H 0 **** 0.137297
457 H192 9.07482 -0.602445 -10.147 H 0 **** 0.116349
458 **** 13.999 0.897403 -14.6419 Du 0 **** 0
459 **** 10.8072 -3.79372 -10.146 Du 0 **** 0
460 **** 9.91606 -4.7251 -7.02686 Du 0 **** 0
@<TRIPOS>BOND
1 183 20 1
2 165 163 1
3 165 1 1
4 166 14 1
5 169 4 1
6 169 176 1
7 172 6 1
8 183 18 1
9 187 10 1
10 185 10 1
11 163 166 1
12 165 169 1
13 178 180 1
14 10 178 2
15 163 2 1
16 193 197 2
17 187 191 2
18 190 16 1
19 163 11 1
20 181 7 1
21 190 17 1
22 182 8 1
23 195 191 1
24 181 182 2
25 3 177 2
26 9 177 1
27 172 5 1
28 196 9 1
29 190 186 am
30 191 181 1
31 172 166 1
32 196 21 1
33 184 189 1
34 51 122 2
35 25 22 1
36 30 23 1
37 30 27 1
38 31 32 1
39 35 31 2
40 33 35 1
41 39 38 am
42 40 39 am
43 41 40 2
44 42 38 2
45 44 43 am
46 45 44 am
47 46 34 1
48 31 46 1
49 47 43 2
50 48 45 2
51 53 58 1
52 105 30 1
53 49 22 1
54 49 29 1
55 137 54 1
56 105 53 1
57 53 100 1
58 151 162 1
59 50 56 1
60 38 57 1
61 53 52 1
62 44 59 am
63 59 60 1
64 57 62 2
65 65 59 1
66 26 65 1
67 66 22 2
68 67 57 1
69 68 64 1
70 33 69 2
71 70 24 1
72 50 70 2
73 30 71 1
74 28 71 2
75 68 72 1
76 43 73 1
77 74 61 1
78 74 25 1
79 68 74 1
80 75 67 1
81 73 75 1
82 49 76 1
83 77 68 am
84 78 69 1
85 79 35 1
86 80 37 1
87 69 80 1
88 81 36 1
89 80 81 2
90 62 82 1
91 77 83 am
92 84 77 am
93 67 85 2
94 85 50 1
95 40 85 1
96 137 39 am
97 78 86 am
98 86 79 am
99 75 87 2
100 70 87 1
101 87 45 1
102 88 65 1
103 59 89 1
104 71 90 1
105 65 90 1
106 74 91 1
107 46 92 2
108 83 92 1
109 93 78 2
110 94 79 1
111 95 83 2
112 96 84 2
113 62 97 1
114 97 73 2
115 97 63 1
116 81 98 1
117 98 84 1
118 99 33 1
119 92 99 1
120 99 98 2
121 49 100 1
122 100 101 1
123 100 102 1
124 105 103 1
125 105 104 1
126 108 109 1
127 111 108 1
128 111 112 1
129 109 114 1
130 111 115 1
131 108 116 1
132 115 117 1
133 118 109 1
134 108 119 1
135 118 120 1
136 109 121 1
137 115 122 1
138 118 123 1
139 115 125 1
140 126 123 1
141 118 128 1
142 129 110 am
143 134 123 2
144 129 135 am
145 139 130 1
146 140 139 2
147 141 132 1
148 139 141 1
149 142 133 1
150 144 136 1
151 142 144 2
152 144 113 1
153 145 140 1
154 146 106 1
155 146 107 1
156 146 138 am
157 147 140 1
158 127 147 2
159 138 147 am
160 143 148 1
161 124 148 1
162 148 137 1
163 122 149 1
164 148 149 1
165 141 150 2
166 110 150 1
167 151 126 1
168 135 151 1
169 152 145 1
170 150 152 1
171 152 113 2
172 145 153 2
173 153 142 1
174 113 154 1
175 131 154 2
176 154 129 am
177 155 153 1
178 155 138 am
179 111 156 1
180 157 155 2
181 158 110 2
182 151 159 1
183 135 160 1
184 135 161 1
185 197 164 1
186 165 19 1
187 192 194 1
188 166 168 1
189 192 183 1
190 186 185 am
191 167 192 1
192 169 170 1
193 198 195 2
194 172 177 1
195 171 185 2
196 180 13 1
197 173 184 am
198 178 174 1
199 199 184 2
200 175 164 2
201 173 179 am
202 12 176 2
203 180 189 2
204 193 187 1
205 188 192 1
206 182 197 1
207 190 15 1
208 189 193 1
209 176 194 1
210 195 186 am
211 164 173 am
212 179 196 1
213 196 200 1
214 179 201 1
215 179 202 1
216 385 221 1
217 367 365 1
218 287 385 am
219 367 203 1
220 368 216 1
221 371 206 1
222 371 378 1
223 374 208 1
224 385 219 1
225 389 212 1
226 387 212 1
227 365 368 1
228 367 371 1
229 380 382 1
230 212 380 2
231 365 204 1
232 395 399 2
233 389 393 2
234 365 213 1
235 383 209 1
236 392 218 1
237 384 210 1
238 397 393 1
239 383 384 2
240 205 379 2
241 211 379 1
242 374 207 1
243 398 211 1
244 392 388 am
245 393 383 1
246 374 368 1
247 398 222 1
248 386 391 1
249 252 324 2
250 226 223 1
251 231 224 1
252 231 228 1
253 232 233 1
254 236 232 2
255 234 236 1
256 240 239 am
257 241 240 am
258 242 241 2
259 243 239 2
260 245 244 am
261 246 245 am
262 247 235 1
263 232 247 1
264 248 244 2
265 249 246 2
266 254 259 1
267 306 231 1
268 250 223 1
269 250 230 1
270 339 255 1
271 306 254 1
272 254 301 1
273 339 256 1
274 353 364 1
275 251 257 1
276 239 258 1
277 254 253 1
278 245 260 am
279 260 261 1
280 258 263 2
281 266 260 1
282 227 266 1
283 267 223 2
284 268 258 1
285 269 265 1
286 234 270 2
287 271 225 1
288 251 271 1
289 231 272 1
290 229 272 2
291 269 273 1
292 244 274 1
293 275 262 1
294 275 226 1
295 269 275 1
296 276 268 2
297 274 276 1
298 250 277 1
299 278 269 am
300 279 270 1
301 280 236 1
302 281 238 1
303 270 281 1
304 282 237 1
305 281 282 2
306 263 283 1
307 278 284 am
308 285 278 am
309 268 286 1
310 286 251 2
311 241 286 1
312 339 240 am
313 279 287 am
314 287 280 am
315 276 288 1
316 271 288 2
317 288 246 1
318 289 266 1
319 260 290 1
320 272 291 1
321 266 291 1
322 275 292 1
323 247 293 2
324 284 293 1
325 294 279 2
326 295 280 2
327 296 284 2
328 297 285 2
329 263 298 1
330 298 274 2
331 298 264 1
332 282 299 1
333 299 285 1
334 300 234 1
335 293 300 1
336 300 299 2
337 250 301 1
338 301 302 1
339 301 303 1
340 306 304 1
341 306 305 1
342 310 311 1
343 313 310 1
344 313 314 1
345 311 316 1
346 313 317 1
347 310 318 1
348 317 319 1
349 320 311 1
350 310 321 1
351 320 322 1
352 311 323 1
353 317 324 1
354 320 325 1
355 317 327 1
356 328 325 1
357 320 330 1
358 331 312 am
359 336 325 2
360 331 337 am
361 341 332 1
362 342 341 2
363 343 334 1
364 341 343 1
365 344 335 1
366 346 338 1
367 344 346 2
368 346 315 1
369 347 342 1
370 348 307 1
371 348 308 1
372 348 309 1
373 348 340 am
374 349 342 1
375 329 349 2
376 340 349 am
377 345 350 1
378 326 350 1
379 350 339 1
380 324 351 1
381 350 351 1
382 343 352 2
383 312 352 1
384 353 328 1
385 337 353 1
386 354 347 1
387 352 354 1
388 354 315 2
389 347 355 2
390 355 344 1
391 315 356 1
392 333 356 2
393 356 331 am
394 357 355 1
395 357 340 am
396 313 358 1
397 359 357 2
398 360 312 2
399 353 361 1
400 337 362 1
401 337 363 1
402 399 366 1
403 367 220 1
404 394 396 1
405 368 370 1
406 394 385 1
407 388 387 am
408 369 394 1
409 371 372 1
410 400 397 2
411 374 379 1
412 373 387 2
413 382 215 1
414 375 386 am
415 380 376 1
416 401 386 2
417 377 366 2
418 375 381 am
419 214 378 2
420 382 391 2
421 395 389 1
422 390 394 1
423 384 399 1
424 392 217 1
425 391 395 1
426 378 396 1
427 397 388 am
428 366 375 am
429 381 398 1
430 398 402 1
431 381 403 1
432 381 404 1
433 407 405 1
434 412 406 1
435 412 409 1
436 415 416 1
437 431 412 1
438 413 405 1
439 413 411 1
440 431 415 1
441 415 426 1
442 415 414 1
443 408 418 1
444 419 405 2
445 412 420 1
446 410 420 2
447 421 417 1
448 421 407 2
449 413 422 1
450 423 418 1
451 420 424 1
452 418 424 1
453 421 425 1
454 413 426 1
455 426 427 1
456 426 428 1
457 431 429 1
458 431 430 1
459 418 392 1
460 146 421 1
461 183 86 am
462 55 137 1
463 442 437 1
464 438 432 1
465 440 436 1
466 439 433 1
467 446 457 1
468 445 434 1
469 443 435 1
470 441 445 1
471 452 449 1
472 444 454 1
473 452 453 2
474 447 455 1
475 451 442 2
476 452 441 1
477 451 443 1
478 448 449 2
479 446 448 1
480 444 449 1
481 444 447 2
482 447 438 1
483 438 441 2
484 446 450 2
485 450 453 1
486 445 443 2
487 453 451 1
488 440 442 1
489 439 440 2
490 450 439 1
491 456 448 1
@<TRIPOS>SET
**** STATIC ATOMS CENTROID
24 209 210 212 215 366 373 375 376 377 380 382 383 384 386 387 388 389 391 393 395 397 399 400 401
**** STATIC ATOMS CENTROID
26 432 433 434 435 436 437 438 439 440 441 442 443 444 445 446 447 448 449 450 451 452 453 454 455 456 457
**** STATIC ATOMS CENTROID
24 110 113 127 129 130 131 132 133 136 138 139 140 141 142 144 145 147 150 152 153 154 155 157 158
@<TRIPOS>CENTER_OF_MASS
****
458 1
****
459 2
****
460 3
