# Supplementary material for: Single-site binding of pyrene to poly(ester-imide)s incorporating long spacer-units: prediction of NMR resonance-patterns from a fractal model
Source: Chem Sci. 2020 Oct 9;11(44):12165–77. doi: 10.1039/d0sc03730c (PMC8162740; doi:10.1039/d0sc03730c)
Supplement: SC-011-D0SC03730C-s005 [file SC-011-D0SC03730C-s005.mol2]

# Mol2 file generated by Materials Studio
@<TRIPOS>MOLECULE
structure
460 491 0 3 3 
SMALL
USER_CHARGES


@<TRIPOS>ATOM
1 H313 6.76413 13.1241 7.64445 H 0 **** 0.0970626
2 C232 3.50009 18.8483 10.2414 C.2 0 **** 0.627107
3 O69 -0.688555 17.9281 -0.904096 O.2 0 **** -0.490769
4 C1 2.03502 19.1253 7.37891 C.3 0 **** -0.0681081
5 C251 1.64347 19.1026 3.1008 C.2 0 **** -0.0278412
6 C252 2.74956 19.7251 3.70935 C.2 0 **** 0.0463372
7 O233 3.78009 19.6159 9.07681 O.co2 0 **** -0.525856
8 C66 2.35333 19.7057 -0.53409 C.2 0 **** 0.450076
9 N67 1.26498 19.0939 -1.12511 N.am 0 **** -0.380423
10 C258 3.61046 20.3449 1.49703 C.2 0 **** -0.120787
11 H263 4.33503 20.8009 0.932398 H 0 **** 0.180147
12 C256 1.5153 19.0986 1.68401 C.2 0 **** -0.0306737
13 H262 4.54746 20.8058 3.33589 H 0 **** 0.182892
14 C259 2.49466 19.7173 0.88322 C.2 0 **** 0.0319381
15 H260 -1.17736 17.4026 3.85366 H 0 **** 0.179132
16 H261 -1.38997 17.3898 1.45577 H 0 **** 0.179341
17 H289 5.37997 17.0529 9.12929 H 0 **** 0.1705
18 O70 3.22936 20.2589 -1.24713 O.2 0 **** -0.489509
19 C348 4.56922 15.1407 9.82318 C.3 0 **** -0.318808
20 H349 3.94058 14.7935 10.6527 H 0 **** 0.178581
21 C285 4.74753 16.6814 9.94263 C.3 0 **** -0.290064
22 H290 5.26321 16.9171 10.8845 H 0 **** 0.18902
23 O74 3.84623 20.2759 5.68305 O.2 0 **** -0.572171
24 H282 2.81462 17.0072 10.8234 H 0 **** 0.139681
25 H280 2.67656 17.0717 9.13246 H 0 **** 0.0999399
26 C257 3.73658 20.3485 2.90425 C.2 0 **** -0.116668
27 C278 3.33997 17.3738 9.93834 C.3 0 **** -0.233737
28 O75 -0.0632807 17.9434 6.04011 O.2 0 **** -0.50276
29 C73 0.807541 18.4975 5.32113 C.2 0 **** 0.443672
30 C255 0.40865 18.4763 1.07457 C.2 0 **** 0.0311881
31 H186 1.67703 20.0884 7.76758 H 0 **** 0.195308
32 H312 7.61623 10.1404 7.6208 H 0 **** 0.192311
33 H337 5.23732 12.4618 9.05626 H 0 **** 0.101186
34 C1 6.90778 10.9249 7.32411 C.3 0 **** -0.0624751
35 C335 5.77907 12.8779 9.90514 C.3 0 **** -0.228936
36 C71 2.8642 19.723 5.12681 C.2 0 **** 0.418761
37 C253 -0.451245 17.8564 3.28939 C.2 0 **** -0.11931
38 C68 0.293753 18.4811 -0.345234 C.2 0 **** 0.453999
39 C3 3.54126 18.9602 7.77726 C.3 0 **** -0.0163723
40 H4 3.94736 17.965 7.59009 H 0 **** 0.0972462
41 O242 3.64085 19.3357 11.3834 O.co2 0 **** -0.432614
42 C250 0.664909 18.4843 3.90251 C.2 0 **** 0.0348476
43 C254 -0.578595 17.8523 1.88096 C.2 0 **** -0.119517
44 H188 4.10614 19.5856 7.07567 H 0 **** 0.295661
45 N72 1.90652 19.1023 5.91099 N.am 0 **** -0.393132
46 H187 1.41931 18.3745 7.87744 H 0 **** 0.158982
47 H341 6.51002 14.8074 10.7698 H 0 **** 0.190379
48 H311 5.97063 10.6708 7.82575 H 0 **** 0.166162
49 H342 6.54469 14.7579 9.00716 H 0 **** 0.162858
50 H4 8.31402 12.5648 7.27123 H 0 **** 0.27837
51 C3 7.43038 12.2946 7.86142 C.3 0 **** -0.0151611
52 H336 5.13567 12.604 10.7437 H 0 **** 0.140177
53 O319 7.99031 12.1095 9.2147 O.co2 0 **** -0.530489
54 H350 4.06033 14.8884 8.88304 H 0 **** 0.171695
55 O320 7.46349 12.0389 11.4802 O.co2 0 **** -0.430525
56 C338 5.96631 14.449 9.88267 C.3 0 **** -0.282067
57 C318 7.08103 12.2186 10.3031 C.2 0 **** 0.625931
58 C462 8.43298 6.65011 -5.1555 C.3 0 **** -0.318935
59 C430 8.54808 12.101 1.44871 C.2 0 **** -0.123486
60 C408 5.70036 10.3031 5.26482 C.2 0 **** 0.439623
61 N409 6.77774 10.9415 5.8615 N.am 0 **** -0.395367
62 C433 6.56785 10.8729 3.04817 C.2 0 **** -0.0308247
63 C431 8.65321 12.1346 2.85858 C.2 0 **** -0.119353
64 C459 8.35323 5.09587 -5.26427 C.3 0 **** -0.281994
65 C444 7.0066 7.25408 -5.29804 C.3 0 **** -0.290172
66 O412 4.81833 9.75604 5.97522 O.2 0 **** -0.506042
67 H458 10.418 4.73113 -4.38847 H 0 **** 0.100407
68 C456 9.81467 4.48899 -5.26284 C.3 0 **** -0.228253
69 N414 6.25544 10.7602 -1.18387 N.am 0 **** -0.393223
70 O455 9.7663 2.658 -6.89598 O.co2 0 **** -0.431028
71 O417 8.20701 11.9504 -1.30548 O.2 0 **** -0.504257
72 C453 9.76302 3.04373 -5.70631 C.2 0 **** 0.626385
73 H452 9.05238 3.68365 -3.04653 H 0 **** 0.0929457
74 C1 6.1314 10.7378 -2.65218 C.3 0 **** -0.0685886
75 C3 9.45524 2.70305 -3.28167 C.3 0 **** -0.0200833
76 C1 10.8891 2.47021 -2.70947 C.3 0 **** -0.0665292
77 H423 4.70719 9.15067 -2.43776 H 0 **** 0.294122
78 C3 5.54913 9.35701 -3.1094 C.3 0 **** -0.0166255
79 H445 6.34961 6.86098 -4.51485 H 0 **** 0.170268
80 C415 7.32678 11.4081 -0.588925 C.2 0 **** 0.442425
81 H446 6.57587 6.94897 -6.26244 H 0 **** 0.188873
82 C413 5.27733 10.1695 -0.401765 C.2 0 **** 0.419125
83 H443 7.69478 9.12386 -6.10322 H 0 **** 0.139371
84 C427 7.44752 11.4502 0.831166 C.2 0 **** 0.0336796
85 C441 7.09248 8.81943 -5.24399 C.3 0 **** -0.233687
86 C410 7.75055 11.5444 5.08327 C.2 0 **** 0.425197
87 H440 3.75275 9.15884 3.79017 H 0 **** 0.179343
88 C432 7.65877 11.5182 3.66202 C.2 0 **** 0.043273
89 C428 6.46216 10.839 1.62992 C.2 0 **** -0.0305126
90 C424 5.73794 9.41235 -5.56852 C.2 0 **** 0.626442
91 C429 5.37131 10.1943 1.01699 C.2 0 **** 0.0457573
92 C435 4.48158 9.61071 3.22777 C.2 0 **** -0.123341
93 C434 4.37746 9.57794 1.81912 C.2 0 **** -0.119549
94 O411 8.72004 12.1159 5.64597 O.2 0 **** -0.559439
95 O416 4.30819 9.59804 -0.961856 O.2 0 **** -0.575527
96 H4 6.21205 8.50956 -2.9285 H 0 **** 0.101301
97 H421 5.44333 11.5296 -2.97843 H 0 **** 0.191801
98 H422 7.06975 10.9508 -3.16747 H 0 **** 0.160677
99 O425 4.89827 9.50987 -4.42428 O.co2 0 **** -0.529388
100 O426 5.27723 9.56329 -6.72035 O.co2 0 **** -0.434287
101 C436 5.58168 10.2613 3.84601 C.2 0 **** 0.0348467
102 H437 9.27578 12.5552 0.886834 H 0 **** 0.178742
103 H438 9.45798 12.6059 3.28672 H 0 **** 0.180992
104 H439 3.57743 9.1049 1.38428 H 0 **** 0.182042
105 H442 7.65734 9.22474 -4.40885 H 0 **** 0.10096
106 H4 8.76998 2.04819 -2.73053 H 0 **** 0.260727
107 H450 11.5841 3.17687 -3.17013 H 0 **** 0.168881
108 H451 11.2344 1.47733 -3.02642 H 0 **** 0.200349
109 O454 9.3814 2.16543 -4.65449 O.co2 0 **** -0.528129
110 H457 10.3926 4.94033 -6.0718 H 0 **** 0.139907
111 H460 7.80033 4.82485 -6.17637 H 0 **** 0.190087
112 H461 7.77555 4.71722 -4.41612 H 0 **** 0.162698
113 H463 9.06735 7.05234 -5.95524 H 0 **** 0.178393
114 H464 8.87495 6.94118 -4.19297 H 0 **** 0.171482
115 C576 18.1603 -10.0904 -5.2755 C.3 0 **** -0.321506
116 C1 16.6351 -5.81555 7.20411 C.3 0 **** -0.0659687
117 C558 16.7339 -9.48641 -5.41804 C.3 0 **** -0.2895
118 N466 10.9871 2.35071 -1.24637 N.am 0 **** -0.397072
119 H521 13.7876 -1.85209 8.76304 H 0 **** 0.171669
120 H811 1.11313 20.1265 -2.93774 H 0 **** 0.162071
121 H812 2.01241 18.6005 -3.01529 H 0 **** 0.161755
122 H577 18.7946 -9.68814 -6.07524 H 0 **** 0.177832
123 O469 12.9567 3.51842 -1.36713 O.2 0 **** -0.510264
124 H556 17.3846 -7.51574 -4.52885 H 0 **** 0.0980902
125 N471 11.6338 2.36186 5.79099 N.am 0 **** -0.393156
126 H578 18.6022 -9.7993 -4.31297 H 0 **** 0.161409
127 O474 9.66401 1.2029 5.92011 O.2 0 **** -0.503619
128 C808 1.14398 19.0963 -2.57564 C.3 0 **** -0.157361
129 H813 0.259179 18.5951 -2.97045 H 0 **** 0.176452
130 C1 11.7623 2.38481 7.25891 C.3 0 **** -0.0682426
131 H559 16.0769 -9.87951 -4.63485 H 0 **** 0.168297
132 H560 16.3032 -9.79151 -6.38244 H 0 **** 0.189119
133 H480 13.8334 2.84517 6.95567 H 0 **** 0.295678
134 C3 13.2686 2.21968 7.65726 C.3 0 **** -0.0161582
135 H557 17.4221 -7.61662 -6.22322 H 0 **** 0.138715
136 C472 10.5348 1.75706 5.20113 C.2 0 **** 0.443236
137 C555 16.8198 -7.92105 -5.36399 C.3 0 **** -0.233819
138 C470 12.5915 2.98256 5.00681 C.2 0 **** 0.418414
139 H554 13.48 -7.58164 3.67017 H 0 **** 0.177402
140 C484 10.3922 1.74386 3.78251 C.2 0 **** 0.0340674
141 C538 15.4652 -7.32814 -5.68852 C.2 0 **** 0.628231
142 C549 14.2089 -7.12977 3.10777 C.2 0 **** -0.130151
143 C467 10.021 1.74064 -0.465234 C.2 0 **** 0.431498
144 C548 14.1048 -7.16255 1.69912 C.2 0 **** -0.124677
145 C489 10.1359 1.73586 0.954567 C.2 0 **** 0.0393282
146 C485 11.3708 2.36209 2.9808 C.2 0 **** -0.0299464
147 C545 18.3805 -4.60592 2.73858 C.2 0 **** -0.123432
148 C486 12.4769 2.98461 3.58935 C.2 0 **** 0.0457794
149 C544 18.2754 -4.6395 1.32871 C.2 0 **** -0.126725
150 C465 12.0806 2.96522 -0.65409 C.2 0 **** 0.436739
151 C490 11.2426 2.35813 1.56401 C.2 0 **** -0.030486
152 C522 15.4277 -6.43741 5.14482 C.2 0 **** 0.434296
153 C487 9.27605 1.11588 3.16939 C.2 0 **** -0.122435
154 C547 16.2951 -5.86757 2.92817 C.2 0 **** -0.0310902
155 C488 9.1487 1.11184 1.76096 C.2 0 **** -0.12013
156 C491 13.4639 3.60805 2.78425 C.2 0 **** -0.119148
157 C543 15.0986 -6.54618 0.896995 C.2 0 **** 0.0440927
158 C492 13.3377 3.60445 1.37703 C.2 0 **** -0.122675
159 C546 17.3861 -5.22228 3.54202 C.2 0 **** 0.0427588
160 C481 13.2274 2.1078 10.1214 C.2 0 **** 0.627565
161 C542 16.1895 -5.90146 1.50992 C.2 0 **** -0.0310498
162 H497 14.0623 4.06038 0.812398 H 0 **** 0.179437
163 C524 17.4778 -5.19609 4.96327 C.2 0 **** 0.422045
164 C498 13.0673 0.633288 9.81834 C.3 0 **** -0.233979
165 H500 12.5419 0.266686 10.7034 H 0 **** 0.139558
166 C541 17.1748 -5.29025 0.711166 C.2 0 **** 0.0333479
167 C527 15.0046 -6.57098 -0.521765 C.2 0 **** 0.417088
168 C529 17.0541 -5.33237 -0.708925 C.2 0 **** 0.439985
169 H503 14.9905 0.176598 10.7645 H 0 **** 0.188788
170 H537 14.4345 -7.58981 -2.55776 H 0 **** 0.294007
171 H502 15.1073 0.312467 9.00929 H 0 **** 0.17027
172 C3 15.2764 -7.38347 -3.2294 C.3 0 **** -0.0173114
173 C3 17.1577 -4.44593 7.74142 C.3 0 **** -0.0147031
174 H509 16.4914 -3.61635 7.52445 H 0 **** 0.0985993
175 C1 15.8587 -6.00266 -2.77218 C.3 0 **** -0.0679435
176 C510 16.8083 -4.52187 10.1831 C.2 0 **** 0.622388
177 O512 17.1908 -4.70158 11.3602 O.co2 0 **** -0.435279
178 O531 17.9343 -4.79005 -1.42548 O.2 0 **** -0.507813
179 N528 15.9827 -5.98025 -1.30387 N.am 0 **** -0.393769
180 C513 15.5064 -3.8626 9.78514 C.3 0 **** -0.227812
181 H515 14.9646 -4.27867 8.93626 H 0 **** 0.100884
182 C501 14.4748 -0.0590903 9.82263 C.3 0 **** -0.290208
183 C516 15.6936 -2.29145 9.76267 C.3 0 **** -0.281582
184 O526 14.5456 -6.98444 5.85522 O.2 0 **** -0.513487
185 C519 14.2965 -1.59974 9.70318 C.3 0 **** -0.318882
186 N523 16.505 -5.79901 5.7415 N.am 0 **** -0.394709
187 O468 9.03874 1.18759 -1.0241 O.2 0 **** -0.535607
188 O473 13.5735 3.53545 5.56305 O.2 0 **** -0.572562
189 H4 13.6747 1.22448 7.47009 H 0 **** 0.0972623
190 H478 11.4043 3.34789 7.64758 H 0 **** 0.195072
191 H479 11.1466 1.63398 7.75744 H 0 **** 0.158984
192 O482 13.5074 2.87545 8.95681 O.co2 0 **** -0.525406
193 O483 13.3681 2.59525 11.2634 O.co2 0 **** -0.431303
194 C493 12.222 2.97683 0.76322 C.2 0 **** 0.0363854
195 H494 8.54993 0.662099 3.73366 H 0 **** 0.178717
196 H495 8.33732 0.649278 1.33577 H 0 **** 0.180196
197 H496 14.2748 4.06527 3.21589 H 0 **** 0.18238
198 H499 12.4039 0.331211 9.01246 H 0 **** 0.0999221
199 H4 18.0413 -4.17571 7.15123 H 0 **** 0.277493
200 H507 15.6979 -6.06971 7.70575 H 0 **** 0.165748
201 H508 17.3435 -6.60013 7.5008 H 0 **** 0.182175
202 O511 17.7176 -4.63103 9.0947 O.co2 0 **** -0.53521
203 H514 14.863 -4.13646 10.6237 H 0 **** 0.139264
204 H517 16.2373 -1.93312 10.6498 H 0 **** 0.189975
205 H518 16.272 -1.98258 8.88716 H 0 **** 0.162358
206 H520 13.6679 -1.94693 10.5327 H 0 **** 0.178186
207 O525 18.4473 -4.62461 5.52597 O.2 0 **** -0.565709
208 O530 14.0355 -7.14244 -1.08186 O.2 0 **** -0.576356
209 H4 15.9393 -8.23092 -3.0485 H 0 **** 0.0955312
210 H535 15.1706 -5.21091 -3.09843 H 0 **** 0.194334
211 H536 16.797 -5.78969 -3.28747 H 0 **** 0.159553
212 O539 14.6256 -7.23062 -4.54428 O.co2 0 **** -0.527527
213 O540 15.0045 -7.17719 -6.84035 O.co2 0 **** -0.431747
214 C550 15.309 -6.47921 3.72601 C.2 0 **** 0.0329926
215 H551 19.0031 -4.18528 0.766834 H 0 **** 0.176621
216 H552 19.1853 -4.13463 3.16672 H 0 **** 0.178312
217 H553 13.3047 -7.63559 1.26428 H 0 **** 0.181158
218 C573 18.0805 -11.6446 -5.38427 C.3 0 **** -0.28161
219 H572 20.1453 -12.0093 -4.50847 H 0 **** 0.0924327
220 C570 19.542 -12.2515 -5.38284 C.3 0 **** -0.227987
221 O569 19.4936 -14.0825 -7.01598 O.co2 0 **** -0.432241
222 C567 19.4903 -13.6968 -5.82631 C.2 0 **** 0.626849
223 C3 19.1825 -14.0374 -3.40167 C.3 0 **** -0.018739
224 H566 18.7797 -13.0568 -3.16653 H 0 **** 0.0865105
225 C1 20.6164 -14.2703 -2.82947 C.3 0 **** -0.0673449
226 H4 18.4973 -14.6923 -2.85053 H 0 **** 0.264072
227 H564 21.3113 -13.5636 -3.29013 H 0 **** 0.166896
228 H565 20.9617 -15.2631 -3.14642 H 0 **** 0.196563
229 O568 19.1087 -14.5751 -4.77449 O.co2 0 **** -0.528726
230 H571 20.1199 -11.8002 -6.1918 H 0 **** 0.138353
231 H574 17.5276 -11.9156 -6.29637 H 0 **** 0.190472
232 H575 17.5028 -12.0233 -4.53612 H 0 **** 0.16019
233 H723 27.9575 -32.7211 3.50366 H 0 **** 0.178722
234 N581 20.6673 -14.292 -1.35637 N.am 0 **** -0.397115
235 O584 22.6369 -13.1243 -1.47713 O.2 0 **** -0.526204
236 N586 21.3141 -14.2809 5.68099 N.am 0 **** -0.391123
237 O589 19.3443 -15.4398 5.81011 O.2 0 **** -0.510763
238 O702 32.9811 -29.8477 5.33305 O.2 0 **** -0.574717
239 C1 21.4426 -14.2579 7.14891 C.3 0 **** -0.0728562
240 C722 31.6295 -30.4064 0.53322 C.2 0 **** 0.0360707
241 H595 23.5137 -13.7975 6.84567 H 0 **** 0.294778
242 C3 22.9488 -14.423 7.54726 C.3 0 **** -0.0185449
243 H692 28.4749 -26.3308 -6.18524 H 0 **** 0.178365
244 C587 20.2151 -14.8856 5.09113 C.2 0 **** 0.439467
245 C585 22.2718 -13.6602 4.89681 C.2 0 **** 0.411168
246 C599 20.0725 -14.8989 3.67251 C.2 0 **** 0.033362
247 H689 27.2079 -28.5583 -6.40637 H 0 **** 0.189951
248 H725 33.6823 -29.3179 2.98589 H 0 **** 0.183503
249 C582 19.7013 -14.9021 -0.575234 C.2 0 **** 0.426967
250 H686 29.8002 -28.4429 -6.3018 H 0 **** 0.13971
251 C604 19.8162 -14.9069 0.844567 C.2 0 **** 0.0390904
252 C600 21.051 -14.2806 2.8708 C.2 0 **** -0.0302695
253 H724 27.7449 -32.7339 1.10577 H 0 **** 0.179835
254 C601 22.1571 -13.6581 3.47935 C.2 0 **** 0.0465065
255 C580 21.7609 -13.6775 -0.76409 C.2 0 **** 0.430952
256 C605 20.9229 -14.2846 1.45401 C.2 0 **** -0.0302702
257 C602 18.9563 -15.5268 3.05939 C.2 0 **** -0.128166
258 C603 18.829 -15.5309 1.65096 C.2 0 **** -0.124499
259 C606 23.1441 -13.0347 2.67425 C.2 0 **** -0.127871
260 H680 30.642 -31.9059 -3.25642 H 0 **** 0.198558
261 C607 23.018 -13.0383 1.26703 C.2 0 **** -0.126007
262 C596 22.9076 -14.5349 10.0114 C.2 0 **** 0.623021
263 H4 28.1775 -31.335 -2.96053 H 0 **** 0.26044
264 H612 23.7426 -12.5823 0.702398 H 0 **** 0.171891
265 C613 22.7475 -16.0094 9.70834 C.3 0 **** -0.231655
266 H679 30.9916 -30.2063 -3.40013 H 0 **** 0.168878
267 H615 22.2222 -16.376 10.5934 H 0 **** 0.138553
268 H671 27.0649 -24.1585 -4.63885 H 0 **** 0.100964
269 H668 22.985 -24.2783 1.15428 H 0 **** 0.182225
270 H618 24.6708 -16.4661 10.6545 H 0 **** 0.18847
271 H617 24.7875 -16.3302 8.89929 H 0 **** 0.16944
272 C665 24.9892 -23.1219 3.61601 C.2 0 **** 0.034844
273 C3 26.8379 -21.0886 7.63142 C.3 0 **** -0.0153656
274 H624 26.1717 -20.2591 7.41445 H 0 **** 0.0969214
275 C625 26.4886 -21.1646 10.0731 C.2 0 **** 0.6257
276 O627 26.871 -21.3443 11.2502 O.co2 0 **** -0.43106
277 C628 25.1866 -20.5053 9.67514 C.3 0 **** -0.228739
278 H630 24.6449 -20.9214 8.82626 H 0 **** 0.101116
279 C616 24.1551 -16.7018 9.71263 C.3 0 **** -0.289643
280 C631 25.3739 -18.9342 9.65267 C.3 0 **** -0.282235
281 O655 24.6848 -23.8199 -6.95035 O.co2 0 **** -0.431424
282 C634 23.9768 -18.2425 9.59318 C.3 0 **** -0.318952
283 H882 35.4555 -35.3018 8.65716 H 0 **** 0.163097
284 C1 26.3153 -22.4583 7.09411 C.3 0 **** -0.0623776
285 H636 23.4679 -18.4948 8.65304 H 0 **** 0.171524
286 N638 26.1853 -22.4417 5.6315 N.am 0 **** -0.395302
287 H690 27.1831 -28.666 -4.64612 H 0 **** 0.162576
288 O641 24.2259 -23.6272 5.74522 O.2 0 **** -0.506364
289 O654 24.3058 -23.8733 -4.65428 O.co2 0 **** -0.527878
290 N643 25.663 -22.623 -1.41387 N.am 0 **** -0.393298
291 H666 28.6833 -20.828 0.656834 H 0 **** 0.178247
292 O646 27.6146 -21.4328 -1.53548 O.2 0 **** -0.504536
293 H651 26.4773 -22.4324 -3.39747 H 0 **** 0.160625
294 C1 25.539 -22.6454 -2.88218 C.3 0 **** -0.0681619
295 H650 24.8509 -21.8536 -3.20843 H 0 **** 0.193326
296 C3 24.9567 -24.0262 -3.3394 C.3 0 **** -0.0164436
297 H652 24.1147 -24.2325 -2.66776 H 0 **** 0.294256
298 H4 25.6196 -24.8736 -3.1585 H 0 **** 0.100955
299 C644 26.7343 -21.9751 -0.818925 C.2 0 **** 0.442506
300 O645 23.7157 -23.7852 -1.19186 O.2 0 **** -0.574535
301 C642 24.6849 -23.2137 -0.631765 C.2 0 **** 0.419549
302 C656 26.8551 -21.933 0.601166 C.2 0 **** 0.0338277
303 H667 28.8655 -20.7773 3.05672 H 0 **** 0.18046
304 O697 28.4463 -32.1956 -1.2541 O.2 0 **** -0.537109
305 C639 27.1581 -21.8388 4.85327 C.2 0 **** 0.425052
306 C657 25.8697 -22.5442 1.39992 C.2 0 **** -0.030455
307 C661 27.0663 -21.865 3.43202 C.2 0 **** 0.0433595
308 H726 33.4699 -29.3228 0.582398 H 0 **** 0.17969
309 C658 24.7789 -23.1889 0.786995 C.2 0 **** 0.0457904
310 C721 32.7453 -29.7787 1.14703 C.2 0 **** -0.123164
311 C662 25.9754 -22.5103 2.81817 C.2 0 **** -0.030766
312 C637 25.1079 -23.0801 5.03482 C.2 0 **** 0.439514
313 C720 32.8714 -29.7751 2.55425 C.2 0 **** -0.117895
314 C659 27.9556 -21.2822 1.21871 C.2 0 **** -0.123918
315 C717 28.5563 -32.2714 1.53096 C.2 0 **** -0.121132
316 C660 28.0608 -21.2486 2.62858 C.2 0 **** -0.119864
317 C716 28.6836 -32.2673 2.93939 C.2 0 **** -0.122787
318 C663 23.785 -23.8053 1.58912 C.2 0 **** -0.119276
319 C664 23.8891 -23.7725 2.99777 C.2 0 **** -0.123329
320 C694 31.4882 -30.418 -0.88409 C.2 0 **** 0.436558
321 C653 25.1455 -23.9708 -5.79852 C.2 0 **** 0.627763
322 C719 30.6501 -31.0251 1.33401 C.2 0 **** -0.0312071
323 H669 23.1603 -24.2243 3.56017 H 0 **** 0.179276
324 C715 31.8844 -30.3986 3.35935 C.2 0 **** 0.0489461
325 C670 26.5 -24.5638 -5.47399 C.3 0 **** -0.234283
326 C718 29.5435 -31.6473 0.724567 C.2 0 **** 0.0391865
327 H672 27.1023 -24.2593 -6.33322 H 0 **** 0.139563
328 C714 30.7783 -31.0211 2.7508 C.2 0 **** -0.0296842
329 C696 29.4286 -31.6426 -0.695234 C.2 0 **** 0.430905
330 C713 29.7998 -31.6393 3.55251 C.2 0 **** 0.036428
331 H675 25.9834 -26.4342 -6.49244 H 0 **** 0.188933
332 C699 31.999 -30.4006 4.77681 C.2 0 **** 0.411853
333 H674 25.7572 -26.5222 -4.74485 H 0 **** 0.170301
334 O683 28.789 -31.2178 -4.88449 O.co2 0 **** -0.529905
335 C701 29.9424 -31.6261 4.97113 C.2 0 **** 0.441465
336 H681 28.4599 -29.6995 -3.27653 H 0 **** 0.0933107
337 C3 28.8628 -30.6801 -3.51167 C.3 0 **** -0.0203386
338 O640 28.1276 -21.2673 5.41597 O.2 0 **** -0.56006
339 C682 29.1706 -30.3395 -5.93631 C.2 0 **** 0.625046
340 O684 29.1739 -30.7252 -7.12598 O.co2 0 **** -0.433872
341 H881 35.4208 -35.2523 10.4198 H 0 **** 0.190344
342 C685 29.2222 -28.8942 -5.49284 C.3 0 **** -0.227604
343 H687 29.8256 -28.6521 -4.61847 H 0 **** 0.100341
344 O703 29.0716 -32.1803 5.69011 O.2 0 **** -0.511264
345 C688 27.7608 -28.2873 -5.49427 C.3 0 **** -0.281858
346 C673 26.4142 -26.1291 -5.52804 C.3 0 **** -0.290337
347 N700 31.0346 -31.0088 5.55947 N.am 0 **** -0.398643
348 C691 27.8405 -26.7331 -5.3855 C.3 0 **** -0.318936
349 C1 30.2967 -30.913 -2.93947 C.3 0 **** -0.0669524
350 H693 28.2825 -26.442 -4.42297 H 0 **** 0.171447
351 O698 32.3642 -29.8648 -1.59713 O.2 0 **** -0.510476
352 N695 30.3946 -31.0325 -1.47637 N.am 0 **** -0.396999
353 O583 18.719 -15.4551 -1.1341 O.2 0 **** -0.543119
354 O588 23.2538 -13.1073 5.45305 O.2 0 **** -0.594346
355 H4 23.3549 -15.4182 7.36009 H 0 **** 0.100223
356 H593 21.0846 -13.2948 7.53758 H 0 **** 0.178036
357 H594 20.8269 -15.0087 7.64744 H 0 **** 0.160073
358 O597 23.1876 -13.7673 8.84681 O.co2 0 **** -0.535429
359 O598 23.0484 -14.0475 11.1534 O.co2 0 **** -0.437697
360 C608 21.9022 -13.6659 0.65322 C.2 0 **** 0.0404585
361 H609 18.2302 -15.9806 3.62366 H 0 **** 0.176745
362 H610 18.0176 -15.9934 1.22577 H 0 **** 0.179117
363 H611 23.955 -12.5774 3.10589 H 0 **** 0.172941
364 H614 22.0841 -16.3115 8.90246 H 0 **** 0.099581
365 H4 27.7216 -20.8184 7.04123 H 0 **** 0.278153
366 H622 25.3782 -22.7124 7.59575 H 0 **** 0.166062
367 H623 27.0238 -23.2428 7.3908 H 0 **** 0.19216
368 O626 27.3979 -21.2737 8.9847 O.co2 0 **** -0.530754
369 H629 24.5432 -20.7792 10.5137 H 0 **** 0.139873
370 H632 25.9176 -18.5758 10.5398 H 0 **** 0.189891
371 H633 25.9522 -18.6253 8.77716 H 0 **** 0.162333
372 H635 23.3481 -18.5896 10.4227 H 0 **** 0.178069
373 H878 34.0465 -37.4557 10.3937 H 0 **** 0.140166
374 H871 34.8815 -39.3889 7.47575 H 0 **** 0.16621
375 H4 37.2248 -37.4949 6.92123 H 0 **** 0.278271
376 O895 37.1178 -38.1093 -1.65548 O.2 0 **** -0.489253
377 H863 31.5874 -32.988 8.78246 H 0 **** 0.100805
378 N892 35.1638 -39.2851 -1.53113 N.am 0 **** -0.380058
379 H884 32.8514 -35.2661 10.3027 H 0 **** 0.178571
380 C909 37.564 -37.9251 2.50858 C.2 0 **** -0.117397
381 C911 35.4787 -39.1868 2.69817 C.2 0 **** -0.0281701
382 H872 36.527 -39.9193 7.2708 H 0 **** 0.192372
383 C874 35.9918 -37.8411 9.95311 C.2 0 **** 0.625396
384 O875 36.9011 -37.9502 8.8647 O.co2 0 **** -0.531313
385 C906 35.373 -39.2207 1.27992 C.2 0 **** -0.0304674
386 H842 30.5878 -29.9713 7.41758 H 0 **** 0.188466
387 O846 32.6909 -30.4438 8.72681 O.co2 0 **** -0.525689
388 O847 32.5517 -30.724 11.0334 O.co2 0 **** -0.430822
389 H873 35.675 -36.9356 7.29445 H 0 **** 0.0973054
390 C907 34.2821 -39.8654 0.666995 C.2 0 **** 0.0310074
391 O876 36.3743 -38.0208 11.1302 O.co2 0 **** -0.432044
392 C3 36.3412 -37.7651 7.51142 C.3 0 **** -0.0155442
393 H4 32.8582 -32.0947 7.24009 H 0 **** 0.102573
394 C886 34.6112 -39.7566 4.91482 C.2 0 **** 0.439998
395 H866 34.2908 -33.0067 8.77929 H 0 **** 0.171142
396 O894 33.219 -40.4616 -1.31186 O.2 0 **** -0.491661
397 H915 38.1866 -37.5045 0.536834 H 0 **** 0.179525
398 H843 30.3301 -31.6852 7.52744 H 0 **** 0.165024
399 C1 30.9458 -30.9344 7.02891 C.3 0 **** -0.0686148
400 H844 33.017 -30.474 6.72567 H 0 **** 0.303425
401 C3 32.4521 -31.0995 7.42726 C.3 0 **** -0.0144988
402 H867 34.174 -33.1426 10.5345 H 0 **** 0.189215
403 N887 35.6886 -39.1182 5.5115 N.am 0 **** -0.395283
404 C908 37.4589 -37.9587 1.09871 C.2 0 **** -0.120895
405 H885 32.9711 -35.1713 8.53304 H 0 **** 0.172202
406 C912 33.2883 -40.4818 1.46912 C.2 0 **** -0.120309
407 C913 33.3924 -40.449 2.87777 C.2 0 **** -0.118691
408 C883 33.48 -34.9189 9.47318 C.3 0 **** -0.318764
409 C893 36.2376 -38.6516 -0.938925 C.2 0 **** 0.449985
410 C1 35.8186 -39.1348 6.97411 C.3 0 **** -0.0622793
411 C891 34.1881 -39.8902 -0.751765 C.2 0 **** 0.453756
412 C905 36.3583 -38.6095 0.481166 C.2 0 **** 0.0316289
413 C910 36.5696 -38.5415 3.31202 C.2 0 **** 0.043793
414 C865 33.6584 -33.3783 9.59263 C.3 0 **** -0.289977
415 C880 34.8771 -35.6107 9.53267 C.3 0 **** -0.282046
416 O889 37.6309 -37.9438 5.29597 O.2 0 **** -0.559355
417 H917 32.4882 -40.9548 1.03428 H 0 **** 0.17991
418 H916 38.3688 -37.4538 2.93672 H 0 **** 0.181271
419 C888 36.6614 -38.5153 4.73327 C.2 0 **** 0.425518
420 O890 33.7292 -40.3036 5.62522 O.2 0 **** -0.505162
421 C845 32.4109 -31.2114 9.89135 C.2 0 **** 0.627345
422 H918 32.6636 -40.9008 3.44017 H 0 **** 0.179783
423 C914 34.4925 -39.7984 3.49601 C.2 0 **** 0.0359875
424 H879 34.1481 -37.5979 8.70626 H 0 **** 0.101246
425 C862 32.2508 -32.6859 9.58834 C.3 0 **** -0.23482
426 C877 34.6899 -37.1818 9.55514 C.3 0 **** -0.228612
427 H864 31.7254 -33.0525 10.4734 H 0 **** 0.139717
428 C971 35.0623 -39.3143 -2.98326 C.3 0 **** -0.156927
429 H972 35.0272 -38.2923 -3.36751 H 0 **** 0.161796
430 H973 35.9408 -39.8114 -3.40089 H 0 **** 0.162226
431 H974 34.1874 -39.8317 -3.37928 H 0 **** 0.176376
432 C18 20.3953 -7.4279 2.70113 C.2 0 **** -0.135961
433 C17 19.7582 -7.83996 3.88566 C.2 0 **** -0.141401
434 C7 16.7094 -9.7274 4.95417 C.2 0 **** -0.106791
435 C5 17.9001 -8.98333 5.01758 C.2 0 **** -0.104046
436 C18 19.8452 -7.74722 1.44187 C.2 0 **** 0.0295364
437 C18 18.0811 -8.84836 0.118578 C.2 0 **** 0.0379757
438 C1 18.0052 -8.93122 2.57557 C.2 0 **** 0.0645671
439 H339 15.2948 -10.6237 3.68656 H 0 **** 0.127395
440 C11 16.8037 -9.68971 2.51207 C.2 0 **** 0.0239556
441 H197 21.3211 -6.75986 0.267956 H 0 **** 0.133284
442 C3 18.5613 -8.58459 3.83644 C.2 0 **** 0.0299244
443 H196 20.3479 -7.3438 -1.8668 H 0 **** 0.144345
444 C18 18.7149 -8.4074 -1.06211 C.2 0 **** -0.103586
445 C18 16.8986 -9.61713 0.0703576 C.2 0 **** -0.0999757
446 C18 19.8973 -7.65122 -1.00049 C.2 0 **** -0.122782
447 H195 18.3208 -8.63062 -1.97568 H 0 **** 0.140681
448 C18 20.4607 -7.31813 0.244315 C.2 0 **** -0.109568
449 H194 16.4851 -9.87951 -0.827861 H 0 **** 0.15312
450 H193 15.402 -10.5774 1.19696 H 0 **** 0.133493
451 C9 16.165 -10.0832 3.70808 C.2 0 **** -0.126122
452 C18 16.2653 -10.0309 1.2546 C.2 0 **** -0.136557
453 C18 18.6458 -8.51068 1.37878 C.2 0 **** 0.0587332
454 H6 18.2773 -8.72882 5.93386 H 0 **** 0.118146
455 H8 16.2327 -10.0047 5.81808 H 0 **** 0.149413
456 H191 20.1713 -7.58522 4.78775 H 0 **** 0.122645
457 H192 21.2616 -6.88588 2.76472 H 0 **** 0.130939
458 **** 16.2418 -5.88519 2.21881 Du 0 **** 0
459 **** 18.3188 -8.71188 1.97735 Du 0 **** 0
460 **** 20.9878 -14.2825 2.16261 Du 0 **** 0
@<TRIPOS>BOND
1 6 5 1
2 7 2 1
3 9 8 am
4 10 11 1
5 5 12 1
6 14 10 2
7 8 14 1
8 12 14 1
9 18 8 2
10 19 20 1
11 21 19 1
12 21 17 1
13 21 22 1
14 26 13 1
15 26 6 2
16 10 26 1
17 21 27 1
18 27 24 1
19 27 25 1
20 27 2 1
21 28 29 2
22 12 30 2
23 4 31 1
24 34 32 1
25 35 33 1
26 36 6 1
27 23 36 2
28 37 15 1
29 38 30 1
30 3 38 2
31 38 9 am
32 39 7 1
33 4 39 1
34 39 40 1
35 41 2 2
36 37 42 1
37 5 42 2
38 42 29 1
39 43 16 1
40 30 43 1
41 43 37 2
42 39 44 1
43 45 4 am
44 29 45 am
45 45 36 am
46 4 46 1
47 34 48 1
48 51 1 1
49 51 50 1
50 34 51 1
51 35 52 1
52 51 53 1
53 19 54 1
54 19 56 1
55 56 49 1
56 56 47 1
57 56 35 1
58 35 57 1
59 55 57 2
60 53 57 1
61 34 61 am
62 61 60 am
63 63 59 2
64 58 64 1
65 65 58 1
66 66 60 2
67 64 68 1
68 68 67 1
69 68 72 1
70 70 72 2
71 69 74 am
72 75 73 1
73 76 75 1
74 78 77 1
75 74 78 1
76 65 79 1
77 71 80 2
78 80 69 am
79 65 81 1
80 69 82 am
81 59 84 1
82 84 80 1
83 65 85 1
84 85 83 1
85 86 61 am
86 62 88 2
87 88 63 1
88 86 88 1
89 89 62 1
90 89 84 2
91 85 90 1
92 91 89 1
93 82 91 1
94 92 87 1
95 92 93 1
96 93 91 2
97 94 86 2
98 95 82 2
99 78 96 1
100 74 97 1
101 74 98 1
102 78 99 1
103 99 90 1
104 100 90 2
105 62 101 1
106 60 101 1
107 101 92 2
108 59 102 1
109 63 103 1
110 93 104 1
111 85 105 1
112 75 106 1
113 76 107 1
114 76 108 1
115 109 72 1
116 75 109 1
117 68 110 1
118 64 111 1
119 64 112 1
120 58 113 1
121 58 114 1
122 117 115 1
123 76 118 am
124 128 129 1
125 128 120 1
126 144 217 1
127 128 121 1
128 9 128 am
129 137 124 1
130 115 122 1
131 115 126 1
132 125 130 am
133 117 131 1
134 117 132 1
135 134 133 1
136 130 134 1
137 127 136 2
138 136 125 am
139 117 137 1
140 137 135 1
141 125 138 am
142 140 136 1
143 137 141 1
144 142 139 1
145 143 118 am
146 142 144 1
147 143 145 1
148 146 140 2
149 148 146 1
150 138 148 1
151 147 149 2
152 123 150 2
153 118 150 am
154 146 151 1
155 151 145 2
156 153 140 1
157 145 155 1
158 155 153 2
159 156 148 2
160 144 157 2
161 158 156 1
162 154 159 2
163 159 147 1
164 161 154 1
165 157 161 1
166 158 162 1
167 163 159 1
168 164 160 1
169 164 165 1
170 149 166 1
171 161 166 2
172 167 157 1
173 166 168 1
174 172 170 1
175 116 173 1
176 173 174 1
177 175 172 1
178 177 176 2
179 178 168 2
180 179 175 am
181 168 179 am
182 179 167 am
183 180 176 1
184 180 181 1
185 182 169 1
186 182 171 1
187 182 164 1
188 183 180 1
189 184 152 2
190 185 119 1
191 185 183 1
192 182 185 1
193 163 186 am
194 186 152 am
195 116 186 am
196 187 143 2
197 188 138 2
198 134 189 1
199 130 190 1
200 130 191 1
201 134 192 1
202 192 160 1
203 193 160 2
204 151 194 1
205 150 194 1
206 194 158 2
207 153 195 1
208 155 196 1
209 156 197 1
210 164 198 1
211 173 199 1
212 116 200 1
213 116 201 1
214 202 176 1
215 173 202 1
216 180 203 1
217 183 204 1
218 183 205 1
219 185 206 1
220 207 163 2
221 208 167 2
222 172 209 1
223 175 210 1
224 175 211 1
225 212 141 1
226 172 212 1
227 213 141 2
228 214 142 2
229 152 214 1
230 154 214 1
231 149 215 1
232 147 216 1
233 115 218 1
234 220 219 1
235 218 220 1
236 221 222 2
237 220 222 1
238 223 224 1
239 225 223 1
240 223 226 1
241 225 227 1
242 225 228 1
243 229 222 1
244 223 229 1
245 220 230 1
246 218 231 1
247 218 232 1
248 225 234 am
249 414 408 1
250 236 239 am
251 239 242 1
252 242 241 1
253 237 244 2
254 244 236 am
255 236 245 am
256 246 244 1
257 249 234 am
258 249 251 1
259 252 246 2
260 245 254 1
261 254 252 1
262 234 255 am
263 235 255 2
264 256 251 2
265 252 256 1
266 257 246 1
267 251 258 1
268 258 257 2
269 259 254 2
270 261 259 1
271 261 264 1
272 265 262 1
273 265 267 1
274 273 274 1
275 276 275 2
276 277 275 1
277 277 278 1
278 279 271 1
279 279 265 1
280 279 270 1
281 280 277 1
282 279 282 1
283 282 280 1
284 284 273 1
285 282 285 1
286 284 286 am
287 294 293 1
288 290 294 am
289 294 295 1
290 296 289 1
291 294 296 1
292 296 297 1
293 296 298 1
294 292 299 2
295 299 290 am
296 290 301 am
297 300 301 2
298 302 299 1
299 305 286 am
300 306 302 2
301 305 307 1
302 301 309 1
303 309 306 1
304 240 310 2
305 310 308 1
306 311 272 1
307 311 307 2
308 306 311 1
309 286 312 am
310 288 312 2
311 312 272 1
312 310 313 1
313 313 248 1
314 314 291 1
315 314 302 1
316 315 253 1
317 316 303 1
318 316 314 2
319 307 316 1
320 317 233 1
321 315 317 2
322 318 269 1
323 318 309 2
324 319 318 1
325 272 319 2
326 320 240 1
327 289 321 1
328 281 321 2
329 322 240 1
330 319 323 1
331 313 324 2
332 325 268 1
333 325 321 1
334 326 315 1
335 322 326 2
336 325 327 1
337 328 322 1
338 324 328 1
339 329 326 1
340 304 329 2
341 328 330 2
342 317 330 1
343 332 324 1
344 238 332 2
345 330 335 1
346 337 334 1
347 337 263 1
348 337 336 1
349 338 305 2
350 334 339 1
351 340 339 2
352 415 341 1
353 415 426 1
354 342 339 1
355 342 250 1
356 342 343 1
357 344 335 2
358 345 247 1
359 345 342 1
360 345 287 1
361 346 333 1
362 346 325 1
363 346 331 1
364 335 347 am
365 408 415 1
366 347 332 am
367 348 243 1
368 348 345 1
369 346 348 1
370 349 260 1
371 349 337 1
372 349 266 1
373 348 350 1
374 351 320 2
375 349 352 am
376 329 352 am
377 352 320 am
378 353 249 2
379 354 245 2
380 242 355 1
381 239 356 1
382 239 357 1
383 358 262 1
384 242 358 1
385 359 262 2
386 360 261 2
387 255 360 1
388 256 360 1
389 257 361 1
390 258 362 1
391 259 363 1
392 265 364 1
393 273 365 1
394 284 366 1
395 284 367 1
396 273 368 1
397 368 275 1
398 277 369 1
399 280 370 1
400 280 371 1
401 282 372 1
402 426 373 1
403 426 383 1
404 410 382 1
405 378 411 am
406 420 394 2
407 396 411 2
408 392 375 1
409 407 406 1
410 404 397 1
411 394 423 1
412 410 392 1
413 391 383 2
414 380 404 2
415 381 413 2
416 410 403 am
417 384 383 1
418 387 421 1
419 399 398 1
420 399 386 1
421 401 393 1
422 419 413 1
423 392 384 1
424 380 418 1
425 399 401 1
426 425 421 1
427 408 379 1
428 408 405 1
429 406 417 1
430 414 425 1
431 401 387 1
432 385 412 2
433 390 385 1
434 425 377 1
435 410 374 1
436 406 390 2
437 414 402 1
438 413 380 1
439 401 400 1
440 376 409 2
441 392 389 1
442 388 421 2
443 403 394 am
444 414 395 1
445 425 427 1
446 412 409 1
447 409 378 am
448 415 283 1
449 399 347 am
450 411 390 1
451 426 424 1
452 381 423 1
453 416 419 2
454 419 403 am
455 423 407 2
456 385 381 1
457 404 412 1
458 407 422 1
459 378 428 am
460 428 429 1
461 428 430 1
462 428 431 1
463 447 444 1
464 439 451 1
465 432 457 1
466 445 452 2
467 449 445 1
468 446 444 2
469 448 446 1
470 435 434 2
471 440 452 1
472 441 448 1
473 443 446 1
474 451 440 2
475 450 452 1
476 451 434 1
477 432 433 2
478 435 442 1
479 433 442 1
480 448 436 2
481 432 436 1
482 444 437 1
483 445 437 1
484 440 438 1
485 442 438 2
486 436 453 1
487 437 453 2
488 438 453 1
489 435 454 1
490 434 455 1
491 433 456 1
@<TRIPOS>SET
**** STATIC ATOMS CENTROID
24 139 142 144 147 149 152 154 157 159 161 163 166 167 168 178 179 184 186 207 208 214 215 216 217
**** STATIC ATOMS CENTROID
26 432 433 434 435 436 437 438 439 440 441 442 443 444 445 446 447 448 449 450 451 452 453 454 455 456 457
**** STATIC ATOMS CENTROID
24 234 235 236 237 244 245 246 249 251 252 254 255 256 257 258 259 261 264 353 354 360 361 362 363
@<TRIPOS>CENTER_OF_MASS
****
458 1
****
459 2
****
460 3
